# Supplementary material for: Mutation at Different Sites of Metal Transporter Gene OsNramp5 Affects Cd Accumulation and Related Agronomic Traits in Rice (Oryza sativa L.)
Source: Front Plant Sci. 2019 Sep 11;10:1081. doi: 10.3389/fpls.2019.01081 (PMC6749076; doi:10.3389/fpls.2019.01081)
Supplement: Supplementary file 3 [file Table_3.xlsx]

## Sheet: Supplementary Data 3
Supplementary Data 3: Alignment of OsNramp5 in 3K rice breeding database
3K_DNA_ID	ORI_COUNTRY	Variety Group
B031	India	Indica
B035	United States	Indica
B068	China	Temperate japonica
B087	China	Indica
B088	China	Indica
B120	China	Indica
B138	China	Indica
B203	China	Indica
B205	China	Temperate japonica
B223	China	Temperate japonica
B242	China	Indica
B244	China	Indica
B252	China	Indica
CX145	China	Indica
CX146	India	Indica
CX148	Malaysia	Indica
CX157	India	Indica
CX219	Phillipines	Indica
CX23	Indonesia	Indica
CX291	China	Indica
CX431	China	Intermediate type
CX48	China	Intermediate type
CX68	Malaysia	Indica
CX68	Malaysia	Indica
CX75	Sri Lanka	Indica
IRIS_313-10007	NEPAL	Indica
IRIS_313-10054	PANAMA	Indica
IRIS_313-10057	JAPAN	Temperate japonica
IRIS_313-10129	CHINA	Indica
IRIS_313-10263	MEXICO	Indica
IRIS_313-10268	VENEZUELA	Indica
IRIS_313-10272	COLOMBIA	Tropical japonica
IRIS_313-10275	GUATEMALA	Indica
IRIS_313-10301	BRAZIL	Indica
IRIS_313-10380	PHILIPPINES	Temperate japonica
IRIS_313-10523	INDIA	Indica
IRIS_313-10524		Indica
IRIS_313-10525	INDONESIA	Indica
IRIS_313-10526	INDIA	Indica
IRIS_313-10537	BANGLADESH	Intermediate type
IRIS_313-10537	BANGLADESH	Intermediate type
IRIS_313-10556	VIETNAM	Indica
IRIS_313-10574	SIERRA LEONE	Indica
IRIS_313-10667	INDIA	Indica
IRIS_313-10668	INDIA	Indica
IRIS_313-10724	SENEGAL	Indica
IRIS_313-10725	SENEGAL	Indica
IRIS_313-10729	IVORY COAST	Intermediate type
IRIS_313-10729	IVORY COAST	Intermediate type
IRIS_313-10750	VIETNAM	Indica
IRIS_313-10755	VIETNAM	Indica
IRIS_313-10756	INDIA	Indica
IRIS_313-10758	INDONESIA	Tropical japonica
IRIS_313-10762	INDONESIA	Indica
IRIS_313-10785	INDONESIA	Japonica
IRIS_313-10785	INDONESIA	Japonica
IRIS_313-10799	INDONESIA	Tropical japonica
IRIS_313-10811	INDONESIA	Indica
IRIS_313-10814	INDONESIA	Indica
IRIS_313-10818	INDONESIA	Indica
IRIS_313-10863	INDIA	Indica
IRIS_313-10905	CAMBODIA	Indica
IRIS_313-10942	INDONESIA	Indica
IRIS_313-10947	INDONESIA	Indica
IRIS_313-10970	VIETNAM	Indica
IRIS_313-10982	BANGLADESH	Indica
IRIS_313-10986	BANGLADESH	Indica
IRIS_313-10995	INDONESIA	Indica
IRIS_313-11001	INDONESIA	Tropical japonica
IRIS_313-11003	INDONESIA	Tropical japonica
IRIS_313-11004	INDONESIA	Tropical japonica
IRIS_313-11006	INDONESIA	Indica
IRIS_313-11009	INDONESIA	Tropical japonica
IRIS_313-11011	INDONESIA	Indica
IRIS_313-11036	PAKISTAN	Intermediate type
IRIS_313-11042	INDIA	Indica
IRIS_313-11084	CAMBODIA	Indica
IRIS_313-11096	VIETNAM	Indica
IRIS_313-11115	BANGLADESH	Indica
IRIS_313-11136	MYANMAR	Intermediate type
IRIS_313-11136	MYANMAR	Intermediate type
IRIS_313-11148	MYANMAR	Indica
IRIS_313-11149	MYANMAR	Indica
IRIS_313-11178	INDONESIA	Indica
IRIS_313-11179	INDONESIA	Indica
IRIS_313-11180	INDONESIA	Indica
IRIS_313-11182	INDONESIA	Indica
IRIS_313-11192	THAILAND	Indica
IRIS_313-11203	BANGLADESH	Indica
IRIS_313-11209	BANGLADESH	Indica
IRIS_313-11217	BANGLADESH	Intermediate type
IRIS_313-11217	BANGLADESH	Intermediate type
IRIS_313-11221	BANGLADESH	Indica
IRIS_313-11232	INDIA	Aus/boro
IRIS_313-11236		Indica
IRIS_313-11285	INDIA	Indica
IRIS_313-11318	INDONESIA	Indica
IRIS_313-11339	PHILIPPINES	Indica
IRIS_313-11349	INDIA	Indica
IRIS_313-11350	INDIA	Basmati/sadri
IRIS_313-11354	INDIA	Indica
IRIS_313-11358	INDIA	Indica
IRIS_313-11359	INDIA	Indica
IRIS_313-11360	INDIA	Intermediate type
IRIS_313-11360	INDIA	Intermediate type
IRIS_313-11367	INDIA	Indica
IRIS_313-11389	THAILAND	Indica
IRIS_313-11410	MYANMAR	Indica
IRIS_313-11432	INDIA	Tropical japonica
IRIS_313-11438	MEXICO	Tropical japonica
IRIS_313-11461	INDIA	Aus/boro
IRIS_313-11505	INDIA	Indica
IRIS_313-11509	THAILAND	Indica
IRIS_313-11510	SRI LANKA	Tropical japonica
IRIS_313-11515		Indica
IRIS_313-11542	MYANMAR	Indica
IRIS_313-11542	MYANMAR	Indica
IRIS_313-11551	SIERRA LEONE	Indica
IRIS_313-11566	NEPAL	Basmati/sadri
IRIS_313-11567	NEPAL	Indica
IRIS_313-11567	NEPAL	Indica
IRIS_313-11641	INDIA	Indica
IRIS_313-11645	INDIA	Indica
IRIS_313-11680	THAILAND	Indica
IRIS_313-11695	TAIWAN	Basmati/sadri
IRIS_313-11757	MADAGASCAR	Indica
IRIS_313-11796	CHINA	Tropical japonica
IRIS_313-11804	CHINA	Indica
IRIS_313-11821	INDIA	Indica
IRIS_313-11825	INDIA	Basmati/sadri
IRIS_313-11825	INDIA	Basmati/sadri
IRIS_313-11830	GAMBIA	Indica
IRIS_313-11836	THAILAND	Indica
IRIS_313-11852	CHINA	Indica
IRIS_313-11863	CHINA	Indica
IRIS_313-11871	CHINA	Indica
IRIS_313-11895	VIETNAM	Indica
IRIS_313-11896	VIETNAM	Indica
IRIS_313-11902	INDONESIA	Indica
IRIS_313-11912	BRAZIL	Indica
IRIS_313-11945	BANGLADESH	Indica
IRIS_313-11945	BANGLADESH	Indica
IRIS_313-11954	CHINA	Indica
IRIS_313-11962	THAILAND	Indica
IRIS_313-11975	SIERRA LEONE	Indica
IRIS_313-11977	MADAGASCAR	Indica
IRIS_313-11988	SIERRA LEONE	Indica
IRIS_313-11989	BRUNEI DARUSSALAM	Indica
IRIS_313-11998	CAMBODIA	Indica
IRIS_313-12005	MALAYSIA	Indica
IRIS_313-12012	CHINA	Indica
IRIS_313-12014	NIGERIA	Indica
IRIS_313-12015	NIGERIA	Indica
IRIS_313-12038	CAMBODIA	Indica
IRIS_313-12039	CAMBODIA	Indica
IRIS_313-12042	CAMBODIA	Indica
IRIS_313-12044	CAMBODIA	Indica
IRIS_313-12058	CAMBODIA	Indica
IRIS_313-12074	LAOS	Tropical japonica
IRIS_313-12074	MYANMAR	Basmati/sadri
IRIS_313-12097	CAMBODIA	Indica
IRIS_313-12109	CAMBODIA	Indica
IRIS_313-12147	CAMBODIA	Indica
IRIS_313-12147	CAMBODIA	Indica
IRIS_313-12236	CHINA	Indica
IRIS_313-12296	MYANMAR	Indica
IRIS_313-12325	CAMEROON	Indica
IRIS_313-12329	LAOS	Indica
IRIS_313-15899	Philippines	Indica
IRIS_313-15902	Philippines	Indica
IRIS_313-7736	INDIA	Indica
IRIS_313-7816	Senegal	Indica
IRIS_313-7883	INDONESIA	Tropical japonica
IRIS_313-7885	Indonesia	Tropical japonica
IRIS_313-8217	Egypt	Japonica
IRIS_313-8293	SENEGAL	Indica
IRIS_313-8303	INDIA	Japonica
IRIS_313-8349	BANGLADESH	Indica
IRIS_313-8349	BANGLADESH	Indica
IRIS_313-8368	INDONESIA	Indica
IRIS_313-8530	INDIA	Indica
IRIS_313-8530	INDIA	Indica
IRIS_313-8603	INDIA	Indica
IRIS_313-8608	INDONESIA	Indica
IRIS_313-8622	INDIA	Indica
IRIS_313-8657	INDIA	Indica
IRIS_313-8679	THAILAND	Indica
IRIS_313-8702	THAILAND	Indica
IRIS_313-8702	THAILAND	Indica
IRIS_313-8727	INDIA	Indica
IRIS_313-8850	BANGLADESH	Indica
IRIS_313-8870	THAILAND	Indica
IRIS_313-8895	THAILAND	Indica
IRIS_313-9020	THAILAND	Indica
IRIS_313-9023	INDIA	Indica
IRIS_313-9049	BANGLADESH	Indica
IRIS_313-9049	BANGLADESH	Indica
IRIS_313-9102	MALAYSIA	Indica
IRIS_313-9129	INDONESIA	Tropical japonica
IRIS_313-9131	VIETNAM	Indica
IRIS_313-9160	SENEGAL	Temperate japonica
IRIS_313-9170	BANGLADESH	Basmati/sadri
IRIS_313-9170	BANGLADESH	Basmati/sadri
IRIS_313-9197	INDIA	Temperate japonica
IRIS_313-9208	INDONESIA	Indica
IRIS_313-9285	MYANMAR	Indica
IRIS_313-9320	INDONESIA	Indica
IRIS_313-9357	THAILAND	Indica
IRIS_313-9360	INDIA	Indica
IRIS_313-9445	BANGLADESH	Intermediate type
IRIS_313-9445	BANGLADESH	Intermediate type
IRIS_313-9451	THAILAND	Indica
IRIS_313-9492	INDIA	Indica
IRIS_313-9605	INDIA	Indica
IRIS_313-9926	CHAD	Indica
IRIS_313-9935	GUYANA	Indica
